# Supplementary material for: Comparative RNA-seq Analysis in the Unsequenced Axolotl: The Oncogene Burst Highlights Early Gene Expression in the Blastema
Source: PLoS Comput Biol. 2013 Mar 7;9(3):e1002936. doi: 10.1371/journal.pcbi.1002936 (PMC3591270; doi:10.1371/journal.pcbi.1002936)
Supplement: Table S1 — Number of reads and mapping rates to axolotl contigs and human genes for each time point sample. (XLSX) [file pcbi.1002936.s007.xlsx]

## Sheet: alignment_summary_tanaka_human.
Table S1.
Timepoint	Total Reads	# Reads Mappable to Axolotl Contigs	% Reads Mappable to Axolotl Contigs	# Reads Mappable to non-rRNA Axolotl Contigs	% Reads Mappable to non-rRNA Axolotl Contigs	# Reads that are non-RNA and Mapped to Human Transcripts	% Reads that are non-RNA and Mapped to Human Transcripts
0h	16974066	6951391	0.40953	6707320	0.395151	4982172	0.293517
3h	18631612	10083382	0.541198	9555582	0.512869	7231937	0.388154
6h	18865464	10237811	0.542675	9673701	0.512773	7241861	0.383869
12h	19355559	9848165	0.508803	9195054	0.47506	6731173	0.347764
1d	19275194	10493242	0.544391	10263704	0.532483	7517845	0.390027
3d	19450380	11354984	0.583792	11172906	0.574431	8027003	0.412691
5d	18682600	8498342	0.45488	8363379	0.447656	5900135	0.315809
7d	16560123	9049375	0.546456	8937820	0.539719	6003446	0.362524
10d	6745177	3289032	0.487612	3246792	0.48135	2174722	0.322411
14d	18347021	9257700	0.504589	9090397	0.49547	6334121	0.34524
21d	18794185	11381909	0.605608	11169350	0.594298	7940937	0.422521
28d	18346920	9743705	0.531081	9565745	0.521382	6816414	0.371529
Mean	1.75024e+07	9.18242e+06	0.521718	8.91181e+06	0.506887	6.40848e+06	0.363005
